# Supplementary material for: The current state of genetic risk models for the development of kidney cancer: a review and validation
Source: BJU Int. 2022 May 7;130(5):550–61. doi: 10.1111/bju.15752 (PMC9790357; doi:10.1111/bju.15752)
Supplement: Supplementary file 4 — Table S8 . Model discrimination (AUROC) in sensitivity analyses. [file BJU-130-550-s002.zip]

Archive with 6 entries (6 files):
- BJU_15752_TableS8_SA_complete_cohort_across_all_models.pdf
- BJU_15752_TableS8_SA_ethnicity_white_only.pdf
- BJU_15752_TableS8_SA_excluding_all_3rd_degree_relatives.pdf
- BJU_15752_TableS8_SA_excluding_multiply_related.pdf
- BJU_15752_TableS8_SA_men_only.pdf
- BJU_15752_TableS8_SA_women_only.pdf
